# Supplementary material for: Ceruloplasmin-Deficient Mice Show Dysregulation of Lipid Metabolism in Liver and Adipose Tissue Reduced by a Protein Replacement
Source: Int J Mol Sci. 2023 Jan 6;24(2):1150. doi: 10.3390/ijms24021150 (PMC9863737; doi:10.3390/ijms24021150)
Supplement: Supplementary file 1 [file ijms-24-01150-s001.zip]

Archive with 1 entries (1 files):
- ijms-1976661-supplementary.pdf
